# Supplementary material for: Candidal carriage in saliva and subgingival plaque among smokers and non-smokers with chronic periodontitis—a cross-sectional study
Source: PeerJ. 2020 Jan 29;8:e8441. doi: 10.7717/peerj.8441 (PMC6995268; doi:10.7717/peerj.8441)
Supplement: Supplemental Information 1 [file peerj-08-8441-s001.csv]

Sl no	age	PI	GI	MSBI	PPD	CAL	SE-	F	Pack yrs	CFU/ml-saliva	C albicans	C parapsilosis	C krusei	C tropicalis	C glabrata	CFU/ml-PPD	C albicans	C parapsilosis	C krusei	C tropicalis	C glabrata
1	43	1.6	1.5	1	7.1	7.44	100	8	5	20	+					4			+
2	50	1.22	1.4	2	6.97	7.48	75	6	3.7	16				+		12	+
3	46	0.84	1.1	1	7.3	7.49	72	8	3.6	0						8			+
4	45	1.81	1.6	2	6.75	6.38	70	8	3.5	16	+					16	+
5	46	2.24	1.86	2	6.82	8.3	280	8	14	32	+					20	+
6	40	1.62	1.3	2	6.32	7.74	128	6	6.4	12				+		0
7	33	1.35	1.7	1	5.8	5.91	8	2	0.4	5	+					24	+
8	32	2.56	1.39	1	6.28	6.58	108	9	5.4	60	+					20	+
9	28	1.98	1.68	2	7.04	8.35	98	8	4.9	4		+				0
10	21	0.91	1.23	1	5.68	6.01	8	4	0.4	0						0
11	25	1.43	1.4	1	7.01	7.35	24	5	1.2	16					+	0
12	23	2.45	1.72	2	6.42	6.68	200	9	20	0						12			+
13	43	1.75	1.35	1	5.75	5.86	10	4	0.5	0						8				+
14	32	1.36	1.24	1	6.8	6.92	42	2	2.1	12	+					16	+
15	26	1.2	0.98	1	6.56	6.71	8	4	0.4	6	+					4				+
16	36	2.11	1.94	2	6.32	7.74	140	6	7	12			+			6			+
17	22	1.17	1.6	1	5.93	6.27	44	8	2.1	0						8	+
18	37	0.78	0.9	1	7.43	7.68	24	6	1.2	6	+					16	+
19	42	1.37	1.56	2	7.22	7.45	32	4	1.6	8	+					20	+
20	36	1.81	1.45	2	6.84	6.92	30	3	1.5	8			+			0
21	47	2.48	1.5	2	6.5	6.78	42	2	2.1	20	+					4				+
22	39	1.98	1.64	2	7.16	7.35	120	8	6	0						4					+
23	48	1.46	1.98	2	6.02	6.52	35	2	1.7	12	+					8			+
24	33	1.72	1.68	2	6.46	6.7	28	4	1.4	20				+		0
25	29	1.35	1.71	2	5.56	5.85	72	4	3.6	24	+					5				+
26	31	2.23	1.92	2	7.56	7.96	120	9	6	30	+					0
27	36	1.1	1.24	1	6.24	6.61	98	8	4.9	8	+					16			+
28	42	1.54	1.98	2	6.31	6.74	108	4	5.4	0						0
29	28	1.87	1.45	2	8.01	8.12	72	4	3.6	8			+			4	+
30	34	1.42	1.98	2	7.13	7.56	98	8	4.8	40	+					8			+
