# Supplementary material for: Candidal carriage in saliva and subgingival plaque among smokers and non-smokers with chronic periodontitis—a cross-sectional study
Source: PeerJ. 2020 Jan 29;8:e8441. doi: 10.7717/peerj.8441 (PMC6995268; doi:10.7717/peerj.8441)
Supplement: Supplemental Information 2 [file peerj-08-8441-s002.csv]

Sl no	age	PI	GI	MSBI	PPD	CAL	CFU/ml in saliva	C albicans	C parapsilosis	C krusei	C tropicalis	C glabrata	CFU/ml in PPD	C albicans	C parapsilosis	C krusei	C tropicalis	C glabrata
1	28	1.2	1.1	1	5.81	6.12	0						6			+
2	26	1.2	1.3	2	6.32	6.46	6	+					0
3	26	0.9	1.2	2	7.16	7.28	40	+					0
4	50	1.6	1.4	2	6.33	6.56	4			+			4	+
5	46	1.4	1.6	2	6.78	7.13	16				+		40					+
6	35	2.1	2.4	2	8.14	8.33	0						0
7	28	1.2	1.4	2	7.81	8.01	0						0
8	49	0.8	1.6	1	5.68	6.12	50	+					4	+
9	34	1	1.1	1	8.34	8.62	10	+					0
10	38	2.3	1.8	2	8.16	8.41	30				+		2				+
11	42	2.1	2.4	3	8.71	8.82	6	+					8	+
12	45	1.6	2.1	2	10.16	10.34	0						6			+
13	33	0.8	1.4	2	5.72	6.34	10	+					0
14	28	1.4	1.6	2	6.18	6.56	14	+					16	+
15	47	1.6	1.2	1	6.76	6.94	0						14				+
16	48	2.2	2.4	2	6.32	6.64	6			+			0
17	25	1.8	1.1	2	7.18	7.46	8	+					20	+
18	32	1.3	1.5	2	8.18	8.34	0						8	+
19	38	0.6	1.3	2	5.68	6.1	4	+					0
20	33	1.4	1.5	2	5.18	5.4	28				+		14	+
21	41	1.9	1.8	1	5.26	5.8	14	+					16	+
22	43	1.6	1.5	1	5.54	6.12	6				+		8				+
23	38	1.1	1.6	2	6.74	7.1	8	+					14	+
24	48	1.4	1.8	2	5.18	5.75	0						0
25	32	0.9	1.2	2	6.36	6.9	6	+					4	+
26	45	2.2	2.1	2	8.25	8.64	2			+			6				+
27	37	1.2	1.1	3	7.4	7.66	4	+					4			+
28	32	2	2.2	2	5.21	5.54	8	+					0
29	39	2.3	2.1	3	7.86	8.1	4						8			+
30	50	2.4	2.4	2	7.35	7.89	16			+			12	+
