# Supplementary material for: Candidal carriage in saliva and subgingival plaque among smokers and non-smokers with chronic periodontitis—a cross-sectional study
Source: PeerJ. 2020 Jan 29;8:e8441. doi: 10.7717/peerj.8441 (PMC6995268; doi:10.7717/peerj.8441)
Supplement: Supplemental Information 3 [file peerj-08-8441-s003.csv]

Sl no	age	PI	GI	MSBI	Candida CFU/ml- Saliva	C albicans	C parapsilosis	C krusei	C tropicalis	C glabrata	Candida CFU/ml - PPD	C albicans	C parapsilosis	C krusei	C tropicalis	C glabrata
1	25	0.6	0.75	1	0						0
2	26	1.4	1.2	1	8	+					0
3	23	1.2	1.32	1	4			+			0
4	26	0.8	0.85	1	0						0
5	41	1.2	1.24	1	6	+					6			+
6	31	0.56	0.72	1	0						4	+
7	20	0.81	0.85	1	4						0
8	20	0.59	0.69	1	6						0
9	21	0.72	0.84	1	8	+					6	+
10	30	0.58	0.69	1	0						8	+
11	41	0.45	0.53	1	4	+					8	+
12	37	0.66	0.75	1	2			+			12	+
13	23	0.71	0.92	1	8	+					0
14	27	0.52	0.64	1	0						4			+
15	34	0.63	0.76	1	6	+					4	+
16	25	0.48	0.61	1	10	+					2
17	23	0.45	0.68	1	4				+		6	+			+
18	37	0.57	0.71	1	0						0
19	22	0.63	0.76	1	2	+					20	+
20	31	0.48	0.68	1	4			+			20	+
21	34	0.73	0.85	1	0						0
22	29	0.65	0.74	1	8				+		12	+
23	21	0.62	0.91	1	8	+					6			+
24	36	0.52	0.64	1	4	+					0
25	33	0.59	0.72	1	6	+					8	+
26	28	0.66	0.83	1	4				+		4				+
27	37	0.59	0.71	1	3	+					8	+
28	31	0.62	0.76	1	2	+					0
29	29	0.78	0.9	1	0						6	+
30	26	0.51	0.661	1	0						0
